# Supplementary material for: Redescription of Pseudopoda taibaischana (Araneae, Sparassidae), with the first description of the female
Source: Zookeys. 2020 Nov 11;991:111–9. doi: 10.3897/zookeys.991.56969 (PMC7674379; doi:10.3897/zookeys.991.56969)
Supplement: XML Treatment for Pseudopoda taibaischana [file zookeys.991.56969-treatment2.xml]

<!DOCTYPE tp:taxon-treatment
  PUBLIC "-//TaxonX//DTD Taxonomic Treatment Publishing DTD v0 20100105//EN" "tax-treatment-NSO.dtd">
<tp:taxon-treatment xmlns:tp="http://www.plazi.org/taxpub"><tp:treatment-meta><kwd-group><label>Taxon classification</label><kwd><named-content xmlns:xlink="http://www.w3.org/1999/xlink" content-type="kingdom">Animalia</named-content></kwd><kwd><named-content xmlns:xlink="http://www.w3.org/1999/xlink" content-type="order">Araneae</named-content></kwd><kwd><named-content xmlns:xlink="http://www.w3.org/1999/xlink" content-type="family">Sparassidae</named-content></kwd></kwd-group><mixed-citation publication-type="journal"><person-group><name><surname>Gong</surname><given-names>Li-Jun</given-names></name><name><surname>Zhong</surname><given-names>Yang</given-names></name></person-group><article-title>Redescription of <italic><tp:taxon-name><tp:taxon-name-part taxon-name-part-type="genus" reg="Pseudopoda">Pseudopoda</tp:taxon-name-part> <tp:taxon-name-part taxon-name-part-type="species" reg="taibaischana">taibaischana</tp:taxon-name-part></tp:taxon-name></italic> (<tp:taxon-name><tp:taxon-name-part taxon-name-part-type="order">Araneae</tp:taxon-name-part></tp:taxon-name>, <tp:taxon-name><tp:taxon-name-part taxon-name-part-type="family">Sparassidae</tp:taxon-name-part></tp:taxon-name>), with the first description of the female</article-title><source>Zookeys</source><day>11</day><month>11</month><year>2020</year><volume>991</volume><fpage>111</fpage><lpage>119</lpage><pub-id pub-id-type="doi">10.3897/zookeys.991.56969</pub-id></mixed-citation></tp:treatment-meta><tp:nomenclature><tp:taxon-name><object-id xmlns:xlink="http://www.w3.org/1999/xlink" content-type="arpha" xlink:type="simple">5C2CF12F-ADC0-5E7C-86AF-60EF1530030D</object-id>
              <tp:taxon-name-part taxon-name-part-type="genus" reg="Pseudopoda">Pseudopoda</tp:taxon-name-part>
              <tp:taxon-name-part taxon-name-part-type="species" reg="taibaischana">taibaischana</tp:taxon-name-part>
            </tp:taxon-name><tp:taxon-authority>Jäger, 2001</tp:taxon-authority><xref ref-type="fig" rid="F1">Figures 1</xref><xref ref-type="fig" rid="F2">, 2</xref><xref ref-type="fig" rid="F3">, 3</xref><xref ref-type="fig" rid="F4">, 4</xref><tp:nomenclature-citation-list><tp:nomenclature-citation><tp:taxon-name>
                  <tp:taxon-name-part taxon-name-part-type="genus" reg="Pseudopoda">Pseudopoda</tp:taxon-name-part> <tp:taxon-name-part taxon-name-part-type="species" reg="taibaischana">taibaischana</tp:taxon-name-part></tp:taxon-name><comment>Jäger, 2001: 86, figs 47a–e (holotype male from Taibaishan National Forest Park of Shaanxi Province, deposited in <named-content xmlns:xlink="http://www.w3.org/1999/xlink" content-type="dwc:institutional_code" xlink:type="simple">SMF</named-content> PJ1056)</comment></tp:nomenclature-citation></tp:nomenclature-citation-list></tp:nomenclature><tp:treatment-sec sec-type="material" id="SECID0EIUAE"><title>Material examined.</title><p>2♂, 10♀ (<named-content xmlns:xlink="http://www.w3.org/1999/xlink" content-type="dwc:institutional_code" xlink:type="simple">HUST</named-content> 0001), Shaanxi Province, Baoji City, Taibaishan National Forest Park; <named-content xmlns:xlink="http://www.w3.org/1999/xlink" content-type="dwc:verbatimCoordinates" xlink:type="simple"><named-content content-type="geo-json" specific-use="{&#34;type&#34;:&#34;Point&#34;,&#34;coordinates&#34;:[107.870000,34.050000]}" id="NCID0EWUAE" xlink:type="simple">34.05°N, 107.87°E</named-content></named-content>; alt. 1438 m; 20.VII. 2019, Y. Zhong leg.</p><fig id="F1" position="float" orientation="portrait"><object-id xmlns:xlink="http://www.w3.org/1999/xlink" content-type="doi" xlink:type="simple">10.3897/zookeys.991.56969.figure1</object-id><object-id xmlns:xlink="http://www.w3.org/1999/xlink" content-type="arpha" xlink:type="simple">4B02C8FE-684B-5334-871B-517A6E646927</object-id><label>Figure 1.</label><caption><p><italic><tp:taxon-name><tp:taxon-name-part taxon-name-part-type="genus" reg="Pseudopoda">Pseudopoda</tp:taxon-name-part> <tp:taxon-name-part taxon-name-part-type="species" reg="taibaischana">taibaischana</tp:taxon-name-part></tp:taxon-name></italic> Jäger, 2001 <bold>A–C</bold> left male palp (<bold>A</bold> prolateral view <bold>B</bold> ventral view <bold>C</bold> retrolateral view) <bold>D, E</bold> cheliceral dentition, ventral view (<bold>D</bold> male <bold>E</bold> female) <bold>F</bold> schematic course of internal duct system. Abbreviations: C–conductor, E–embolus, <abbrev xmlns:xlink="http://www.w3.org/1999/xlink" xlink:title="embolic projection" id="ABBRID0E5VAE" xlink:type="simple">EP</abbrev>–embolic projection, <abbrev xmlns:xlink="http://www.w3.org/1999/xlink" xlink:title="retrolateral tibial apophysis" id="ABBRID0ECWAE" xlink:type="simple">RTA</abbrev>–retrolateral tibial apophysis, T–tegulum. Scale bars: 0.5 mm.</p></caption><graphic xmlns:xlink="http://www.w3.org/1999/xlink" xlink:href="zookeys-991-111-g001.jpg" position="float" orientation="portrait" xlink:type="simple" id="oo_474066.jpg"><uri content-type="original_file" xlink:type="simple">https://binary.pensoft.net/fig/474066</uri></graphic></fig></tp:treatment-sec><tp:treatment-sec sec-type="diagnosis" id="SECID0ELWAE"><title>Diagnosis.</title><p>This species resembles <italic><tp:taxon-name><tp:taxon-name-part taxon-name-part-type="genus" reg="Pseudopoda">Pseudopoda</tp:taxon-name-part> <tp:taxon-name-part taxon-name-part-type="species" reg="cangshana">cangshana</tp:taxon-name-part></tp:taxon-name></italic> Jäger &amp; Vedel, 2007 (<xref ref-type="bibr" rid="B4">Jäger and Vedel 2007</xref>: figs 66–68, 70–72) in having the embolus strongly S-shaped, proximal part of embolus visible, and lateral loops of internal duct system extending laterally beyond its first winding, but can be distinguished from the latter by the following characters: 1, male palp with laminar and rounded embolic projection (absent in <italic><tp:taxon-name><tp:taxon-name-part taxon-name-part-type="genus" reg="Pseudopoda">P.</tp:taxon-name-part> <tp:taxon-name-part taxon-name-part-type="species" reg="cangshana">cangshana</tp:taxon-name-part></tp:taxon-name></italic>); 2, tip of <abbrev xmlns:xlink="http://www.w3.org/1999/xlink" xlink:title="retrolateral tibial apophysis" id="ABBRID0ELXAE" xlink:type="simple">RTA</abbrev> with distinct triangular extension dorsally (absent in <italic><tp:taxon-name><tp:taxon-name-part taxon-name-part-type="genus" reg="Pseudopoda">P.</tp:taxon-name-part> <tp:taxon-name-part taxon-name-part-type="species" reg="cangshana">cangshana</tp:taxon-name-part></tp:taxon-name></italic>); 3, female epigyne with converging part of anterior margins of lateral lobes T-shaped (Y-shaped in <italic><tp:taxon-name><tp:taxon-name-part taxon-name-part-type="genus" reg="Pseudopoda">P.</tp:taxon-name-part> <tp:taxon-name-part taxon-name-part-type="species" reg="cangshana">cangshana</tp:taxon-name-part></tp:taxon-name></italic>); 4, female vulva with loops of internal duct system distinctly curved in ventral view (not curved in <italic><tp:taxon-name><tp:taxon-name-part taxon-name-part-type="genus" reg="Pseudopoda">P.</tp:taxon-name-part> <tp:taxon-name-part taxon-name-part-type="species" reg="cangshana">cangshana</tp:taxon-name-part></tp:taxon-name></italic>) (Figs <xref ref-type="fig" rid="F1">1</xref>, <xref ref-type="fig" rid="F2">2</xref>).</p><fig id="F2" position="float" orientation="portrait"><object-id xmlns:xlink="http://www.w3.org/1999/xlink" content-type="doi" xlink:type="simple">10.3897/zookeys.991.56969.figure2</object-id><object-id xmlns:xlink="http://www.w3.org/1999/xlink" content-type="arpha" xlink:type="simple">4BE8CD61-A9C1-5266-BB9B-1AFAB7933A6C</object-id><label>Figure 2.</label><caption><p><italic><tp:taxon-name><tp:taxon-name-part taxon-name-part-type="genus" reg="Pseudopoda">Pseudopoda</tp:taxon-name-part> <tp:taxon-name-part taxon-name-part-type="species" reg="taibaischana">taibaischana</tp:taxon-name-part></tp:taxon-name></italic> Jäger, 2001 <bold>A, B</bold> Left male palpal tibia (<bold>A</bold> ventral view <bold>B</bold> retrolateral view) <bold>C</bold> epigyne, intact <bold>D</bold> epigyne, cleared <bold>E</bold> vulva, cleared <bold>F</bold> epigyne, cleared and embedded in Arabic gum <bold>G</bold> vulva, cleared and embedded in Arabic gum (<bold>C, D, F</bold> ventral view <bold>E, G</bold> dorsal view). Abbreviations: <abbrev xmlns:xlink="http://www.w3.org/1999/xlink" xlink:title="copulatory opening" id="ABBRID0E6ZAE" xlink:type="simple">CO</abbrev>–copulatory opening, <abbrev xmlns:xlink="http://www.w3.org/1999/xlink" xlink:title="fertilization duct" id="ABBRID0ED1AE" xlink:type="simple">FD</abbrev>–fertilization duct, <abbrev xmlns:xlink="http://www.w3.org/1999/xlink" xlink:title="first winding" id="ABBRID0EH1AE" xlink:type="simple">FW</abbrev>–first winding, <abbrev xmlns:xlink="http://www.w3.org/1999/xlink" xlink:title="lateral lobes" id="ABBRID0EL1AE" xlink:type="simple">LL</abbrev>–lateral lobes, <abbrev xmlns:xlink="http://www.w3.org/1999/xlink" xlink:title="posterior incision of LL" id="ABBRID0EP1AE" xlink:type="simple">PI</abbrev>–posterior incision of <abbrev xmlns:xlink="http://www.w3.org/1999/xlink" xlink:title="lateral lobes" id="ABBRID0ET1AE" xlink:type="simple">LL</abbrev>, S–spermathecae. Scale bars: 0.5 mm.</p></caption><graphic xmlns:xlink="http://www.w3.org/1999/xlink" xlink:href="zookeys-991-111-g002.jpg" position="float" orientation="portrait" xlink:type="simple" id="oo_474067.jpg"><uri content-type="original_file" xlink:type="simple">https://binary.pensoft.net/fig/474067</uri></graphic></fig></tp:treatment-sec><tp:treatment-sec sec-type="description" id="SECID0E31AE"><title>Description.</title><p><bold>Male.</bold><abbrev xmlns:xlink="http://www.w3.org/1999/xlink" xlink:title="carapace length" id="ABBRID0EE2AE" xlink:type="simple">PL</abbrev> 3.7, <abbrev xmlns:xlink="http://www.w3.org/1999/xlink" xlink:title="carapace width" id="ABBRID0EI2AE" xlink:type="simple">PW</abbrev> 2.8, <abbrev xmlns:xlink="http://www.w3.org/1999/xlink" xlink:title="anterior width of carapace" id="ABBRID0EM2AE" xlink:type="simple">AW</abbrev> 2.0, <abbrev xmlns:xlink="http://www.w3.org/1999/xlink" xlink:title="opisthosoma length" id="ABBRID0EQ2AE" xlink:type="simple">OL</abbrev> 4.0, <abbrev xmlns:xlink="http://www.w3.org/1999/xlink" xlink:title="opisthosoma width" id="ABBRID0EU2AE" xlink:type="simple">OW</abbrev> 3.2. Eyes and interdistances: <abbrev xmlns:xlink="http://www.w3.org/1999/xlink" xlink:title="anterior median eye" id="ABBRID0EY2AE" xlink:type="simple">AME</abbrev> 0.20, <abbrev xmlns:xlink="http://www.w3.org/1999/xlink" xlink:title="anterior lateral eye" id="ABBRID0E32AE" xlink:type="simple">ALE</abbrev> 0.25, <abbrev xmlns:xlink="http://www.w3.org/1999/xlink" xlink:title="posterior median eyes" id="ABBRID0EA3AE" xlink:type="simple">PME</abbrev> 0.21, <abbrev xmlns:xlink="http://www.w3.org/1999/xlink" xlink:title="posterior lateral eyes" id="ABBRID0EE3AE" xlink:type="simple">PLE</abbrev> 0.27, <abbrev xmlns:xlink="http://www.w3.org/1999/xlink" xlink:title="anterior median eye" id="ABBRID0EI3AE" xlink:type="simple">AME</abbrev>–<abbrev xmlns:xlink="http://www.w3.org/1999/xlink" xlink:title="anterior median eye" id="ABBRID0EM3AE" xlink:type="simple">AME</abbrev> 0.18, <abbrev xmlns:xlink="http://www.w3.org/1999/xlink" xlink:title="anterior median eye" id="ABBRID0EQ3AE" xlink:type="simple">AME</abbrev>–<abbrev xmlns:xlink="http://www.w3.org/1999/xlink" xlink:title="anterior lateral eye" id="ABBRID0EU3AE" xlink:type="simple">ALE</abbrev> 0.07, <abbrev xmlns:xlink="http://www.w3.org/1999/xlink" xlink:title="posterior median eyes" id="ABBRID0EY3AE" xlink:type="simple">PME</abbrev>–<abbrev xmlns:xlink="http://www.w3.org/1999/xlink" xlink:title="posterior median eyes" id="ABBRID0E33AE" xlink:type="simple">PME</abbrev> 0.24, <abbrev xmlns:xlink="http://www.w3.org/1999/xlink" xlink:title="posterior median eyes" id="ABBRID0EA4AE" xlink:type="simple">PME</abbrev>–<abbrev xmlns:xlink="http://www.w3.org/1999/xlink" xlink:title="posterior lateral eyes" id="ABBRID0EE4AE" xlink:type="simple">PLE</abbrev> 0.30, <abbrev xmlns:xlink="http://www.w3.org/1999/xlink" xlink:title="anterior median eye" id="ABBRID0EI4AE" xlink:type="simple">AME</abbrev>–<abbrev xmlns:xlink="http://www.w3.org/1999/xlink" xlink:title="posterior median eyes" id="ABBRID0EM4AE" xlink:type="simple">PME</abbrev> 0.32, <abbrev xmlns:xlink="http://www.w3.org/1999/xlink" xlink:title="anterior lateral eye" id="ABBRID0EQ4AE" xlink:type="simple">ALE</abbrev>–<abbrev xmlns:xlink="http://www.w3.org/1999/xlink" xlink:title="posterior lateral eyes" id="ABBRID0EU4AE" xlink:type="simple">PLE</abbrev> 0.27, <abbrev xmlns:xlink="http://www.w3.org/1999/xlink" xlink:title="clypeus height" id="ABBRID0EY4AE" xlink:type="simple">CH</abbrev><abbrev xmlns:xlink="http://www.w3.org/1999/xlink" xlink:title="anterior median eye" id="ABBRID0E34AE" xlink:type="simple">AME</abbrev> 0.30, <abbrev xmlns:xlink="http://www.w3.org/1999/xlink" xlink:title="clypeus height" id="ABBRID0EA5AE" xlink:type="simple">CH</abbrev><abbrev xmlns:xlink="http://www.w3.org/1999/xlink" xlink:title="anterior lateral eye" id="ABBRID0EE5AE" xlink:type="simple">ALE</abbrev> 0.28. Spination: Palp: 131, 101, 2101; Fe: I–III 323, IV 331; <abbrev xmlns:xlink="http://www.w3.org/1999/xlink" xlink:title="patella" id="ABBRID0EI5AE" xlink:type="simple">Pa</abbrev>: I–IV 001; <abbrev xmlns:xlink="http://www.w3.org/1999/xlink" xlink:title="tibia. I, II, III, IV–legs I to IV" id="ABBRID0EM5AE" xlink:type="simple">Ti</abbrev>: I–II 2026, III–IV 2126; <abbrev xmlns:xlink="http://www.w3.org/1999/xlink" xlink:title="metatarsus" id="ABBRID0EQ5AE" xlink:type="simple">Mt</abbrev>: I–II 2024, III 3024, IV 3036. Measurements of palp and legs: Palp 6.3 (2.0, 1.1, 1.2, –, 2.0), I 17.9 (4.7, 2.0, 5.4, 4.2, 1.6), II 19.4 (5.4, 2.1, 5.8, 4.3, 1.8), III 14.9 (4.4, 1.6, 4.2, 3.3, 1.4), IV 18.2 (5.2, 1.7, 4.7, 4.9, 1.7). Leg formula: 2-4-1-3. Cheliceral furrow with three anterior and four posterior teeth, each tooth with 22 denticles (Fig. <xref ref-type="fig" rid="F1">1D</xref>). Carapace yellowish brown, with fovea slightly darker and bearing more spots. Chelicerae deep reddish brown. Sternum pale yellow, with small and irregular spots. Legs yellowish brown, with medium-sized spots and slightly larger spine patches. Abdomen yellowish brown dorsally, with three pairs of dark patches laterally and an irregular pattern in posterior half; ventrally yellowish brown with small and irregular patches (Fig. <xref ref-type="fig" rid="F3">3A, B</xref>).</p><fig id="F3" position="float" orientation="portrait"><object-id xmlns:xlink="http://www.w3.org/1999/xlink" content-type="doi" xlink:type="simple">10.3897/zookeys.991.56969.figure3</object-id><object-id xmlns:xlink="http://www.w3.org/1999/xlink" content-type="arpha" xlink:type="simple">4A6D837E-8D81-5F38-BBE9-616F5AC4B452</object-id><label>Figure 3.</label><caption><p><italic><tp:taxon-name><tp:taxon-name-part taxon-name-part-type="genus" reg="Pseudopoda">Pseudopoda</tp:taxon-name-part> <tp:taxon-name-part taxon-name-part-type="species" reg="taibaischana">taibaischana</tp:taxon-name-part></tp:taxon-name></italic> Jäger, 2001 <bold>A, B</bold> male habitus (<bold>A</bold> dorsal view <bold>B</bold> ventral view) <bold>C, D</bold> female habitus (<bold>C</bold> dorsal view <bold>D</bold> ventral view). Scale bars: 2 mm.</p></caption><graphic xmlns:xlink="http://www.w3.org/1999/xlink" xlink:href="zookeys-991-111-g003.jpg" position="float" orientation="portrait" xlink:type="simple" id="oo_474068.jpg"><uri content-type="original_file" xlink:type="simple">https://binary.pensoft.net/fig/474068</uri></graphic></fig><p>Palp as in diagnosis. Cymbium longer than tibia. Embolus arising from tegulum at 8 o’clock position, embolic projection making the tip of embolus look somewhat incised. Conductor curved, arising from an 11 o’clock position. Spermophor visible and slightly curved in retrolateral view. <abbrev xmlns:xlink="http://www.w3.org/1999/xlink" xlink:title="retrolateral tibial apophysis" id="ABBRID0EDAAG" xlink:type="simple">RTA</abbrev> arising medially from tibia, with only one apex, broad in retrolateral view (Figs <xref ref-type="fig" rid="F1">1</xref>, <xref ref-type="fig" rid="F2">2A, B</xref>).</p><p><bold>Female.</bold><abbrev xmlns:xlink="http://www.w3.org/1999/xlink" xlink:title="carapace length" id="ABBRID0ETAAG" xlink:type="simple">PL</abbrev> 3.6, <abbrev xmlns:xlink="http://www.w3.org/1999/xlink" xlink:title="carapace width" id="ABBRID0EXAAG" xlink:type="simple">PW</abbrev> 3.2, <abbrev xmlns:xlink="http://www.w3.org/1999/xlink" xlink:title="anterior width of carapace" id="ABBRID0E2AAG" xlink:type="simple">AW</abbrev> 2.3, <abbrev xmlns:xlink="http://www.w3.org/1999/xlink" xlink:title="opisthosoma length" id="ABBRID0E6AAG" xlink:type="simple">OL</abbrev> 4.7, <abbrev xmlns:xlink="http://www.w3.org/1999/xlink" xlink:title="opisthosoma width" id="ABBRID0EDBAG" xlink:type="simple">OW</abbrev> 3.4. Eyes and interdistances: <abbrev xmlns:xlink="http://www.w3.org/1999/xlink" xlink:title="anterior median eye" id="ABBRID0EHBAG" xlink:type="simple">AME</abbrev> 0.17, <abbrev xmlns:xlink="http://www.w3.org/1999/xlink" xlink:title="anterior lateral eye" id="ABBRID0ELBAG" xlink:type="simple">ALE</abbrev> 0.23, <abbrev xmlns:xlink="http://www.w3.org/1999/xlink" xlink:title="posterior median eyes" id="ABBRID0EPBAG" xlink:type="simple">PME</abbrev> 0.20, <abbrev xmlns:xlink="http://www.w3.org/1999/xlink" xlink:title="posterior lateral eyes" id="ABBRID0ETBAG" xlink:type="simple">PLE</abbrev> 0.26, <abbrev xmlns:xlink="http://www.w3.org/1999/xlink" xlink:title="anterior median eye" id="ABBRID0EXBAG" xlink:type="simple">AME</abbrev>–<abbrev xmlns:xlink="http://www.w3.org/1999/xlink" xlink:title="anterior median eye" id="ABBRID0E2BAG" xlink:type="simple">AME</abbrev> 0.16, <abbrev xmlns:xlink="http://www.w3.org/1999/xlink" xlink:title="anterior median eye" id="ABBRID0E6BAG" xlink:type="simple">AME</abbrev>–<abbrev xmlns:xlink="http://www.w3.org/1999/xlink" xlink:title="anterior lateral eye" id="ABBRID0EDCAG" xlink:type="simple">ALE</abbrev> 0.10, <abbrev xmlns:xlink="http://www.w3.org/1999/xlink" xlink:title="posterior median eyes" id="ABBRID0EHCAG" xlink:type="simple">PME</abbrev>–<abbrev xmlns:xlink="http://www.w3.org/1999/xlink" xlink:title="posterior median eyes" id="ABBRID0ELCAG" xlink:type="simple">PME</abbrev> 0.23, <abbrev xmlns:xlink="http://www.w3.org/1999/xlink" xlink:title="posterior median eyes" id="ABBRID0EPCAG" xlink:type="simple">PME</abbrev>–<abbrev xmlns:xlink="http://www.w3.org/1999/xlink" xlink:title="posterior lateral eyes" id="ABBRID0ETCAG" xlink:type="simple">PLE</abbrev> 0.30, <abbrev xmlns:xlink="http://www.w3.org/1999/xlink" xlink:title="anterior median eye" id="ABBRID0EXCAG" xlink:type="simple">AME</abbrev>–<abbrev xmlns:xlink="http://www.w3.org/1999/xlink" xlink:title="posterior median eyes" id="ABBRID0E2CAG" xlink:type="simple">PME</abbrev> 0.33, <abbrev xmlns:xlink="http://www.w3.org/1999/xlink" xlink:title="anterior lateral eye" id="ABBRID0E6CAG" xlink:type="simple">ALE</abbrev>–<abbrev xmlns:xlink="http://www.w3.org/1999/xlink" xlink:title="posterior lateral eyes" id="ABBRID0EDDAG" xlink:type="simple">PLE</abbrev> 0.28, <abbrev xmlns:xlink="http://www.w3.org/1999/xlink" xlink:title="clypeus height" id="ABBRID0EHDAG" xlink:type="simple">CH</abbrev><abbrev xmlns:xlink="http://www.w3.org/1999/xlink" xlink:title="anterior median eye" id="ABBRID0ELDAG" xlink:type="simple">AME</abbrev> 0.35, <abbrev xmlns:xlink="http://www.w3.org/1999/xlink" xlink:title="clypeus height" id="ABBRID0EPDAG" xlink:type="simple">CH</abbrev><abbrev xmlns:xlink="http://www.w3.org/1999/xlink" xlink:title="anterior lateral eye" id="ABBRID0ETDAG" xlink:type="simple">ALE</abbrev> 0.31. Spination: Palp: 131, 101, 1014, 2121; Fe: I–III 323, IV 331; <abbrev xmlns:xlink="http://www.w3.org/1999/xlink" xlink:title="patella" id="ABBRID0EXDAG" xlink:type="simple">Pa</abbrev>: I–IV 001; <abbrev xmlns:xlink="http://www.w3.org/1999/xlink" xlink:title="tibia. I, II, III, IV–legs I to IV" id="ABBRID0E2DAG" xlink:type="simple">Ti</abbrev>: I 2026, III–IV 2126; <abbrev xmlns:xlink="http://www.w3.org/1999/xlink" xlink:title="metatarsus" id="ABBRID0E6DAG" xlink:type="simple">Mt</abbrev>: I–II 2024, III 3025, IV 3036. Measurements of palp and legs: Palp 4.9 (1.6, 0.7, 1.0, –, 1.6), I 12.8 (3.8, 1.7, 3.3, 2.8, 1.2), II 14.0 (4.3, 1.3, 3.7, 3.4, 1.3), III 11.6 (3.5, 1.4, 2.8, 2.9, 1.0), IV 13.3 (4.0, 1.3, 3.3, 3.5, 1.2). Leg formula: 2-4-1-3. Cheliceral furrow with three anterior and four posterior teeth, each tooth with 32 denticles (Fig. <xref ref-type="fig" rid="F1">1E</xref>).</p><p>Epigynal field only slightly wider than long, with very short anterior bands or without such bands. Anterior margins of lateral lobes bent anteriorly at their lateral ends. Posterior incision of lateral lobe distinct, near the posterior meeting point of lateral lobes. Base of internal duct system distinctly extending laterally beyond first winding (Fig. <xref ref-type="fig" rid="F2">2C–G</xref>).</p><p>Coloration in ethanol: as in male, but generally darker, abdomen with more spots ventrally (Fig. <xref ref-type="fig" rid="F3">3C, D</xref>).</p></tp:treatment-sec><tp:treatment-sec sec-type="distribution" id="SECID0ETEAG"><title>Distribution.</title><p>China (Shaanxi Province) (Fig. <xref ref-type="fig" rid="F4">4</xref>).</p><fig id="F4" position="float" orientation="portrait"><object-id xmlns:xlink="http://www.w3.org/1999/xlink" content-type="doi" xlink:type="simple">10.3897/zookeys.991.56969.figure4</object-id><object-id xmlns:xlink="http://www.w3.org/1999/xlink" content-type="arpha" xlink:type="simple">BD6FC3EB-65C3-57C7-84D5-411ECAEFC7F4</object-id><label>Figure 4.</label><caption><p>Collection localities of <italic><tp:taxon-name><tp:taxon-name-part taxon-name-part-type="genus" reg="Pseudopoda">Pseudopoda</tp:taxon-name-part> <tp:taxon-name-part taxon-name-part-type="species" reg="taibaischana">taibaischana</tp:taxon-name-part></tp:taxon-name></italic> in Shaanxi Province, China.</p></caption><graphic xmlns:xlink="http://www.w3.org/1999/xlink" xlink:href="zookeys-991-111-g004.jpg" position="float" orientation="portrait" xlink:type="simple" id="oo_474069.jpg"><uri content-type="original_file" xlink:type="simple">https://binary.pensoft.net/fig/474069</uri></graphic></fig></tp:treatment-sec><ref-list><ref id="B4"><mixed-citation xmlns:xlink="http://www.w3.org/1999/xlink" xlink:type="simple"><person-group><name name-style="western"><surname>Jäger</surname><given-names>P</given-names></name><name name-style="western"><surname>Vedel</surname><given-names>V</given-names></name></person-group> (<year>2007</year>) <article-title><tp:taxon-name><tp:taxon-name-part taxon-name-part-type="family">Sparassidae</tp:taxon-name-part></tp:taxon-name> of China 4. The genus <italic><tp:taxon-name><tp:taxon-name-part taxon-name-part-type="genus">Pseudopoda</tp:taxon-name-part></tp:taxon-name></italic> (<tp:taxon-name><tp:taxon-name-part taxon-name-part-type="order">Araneae</tp:taxon-name-part></tp:taxon-name>: <tp:taxon-name><tp:taxon-name-part taxon-name-part-type="family">Sparassidae</tp:taxon-name-part></tp:taxon-name>) in Yunnan Province.</article-title><source>Zootaxa</source><volume>1623</volume>: <fpage>1</fpage>–<lpage>38</lpage>. <ext-link xlink:type="simple" ext-link-type="doi" xlink:href="10.11646/zootaxa.1623.1.1">https://doi.org/10.11646/zootaxa.1623.1.1</ext-link></mixed-citation></ref></ref-list></tp:taxon-treatment>
